# Supplementary material for: Hepatozoon spp. infection in wild canids in the eastern United States
Source: Parasit Vectors. 2023 Oct 19;16:372. doi: 10.1186/s13071-023-05968-x (PMC10588249; doi:10.1186/s13071-023-05968-x)
Supplement: Supplementary file 1 — Additional file 1: Table S1. List of species, capture locality and PCR results. Number of cysts listed for positive cases with available histopathology. [file 13071_2023_5968_MOESM1_ESM.xlsx]

## Sheet: Sheet1
ID	Species	State	County	Sample	Hepatozoon?	Myositis?	Myocarditis?			ID	Hepatozoon Species	Heart cysts	Sk muscle cysts	Tongue cysts	Total cysts
E22-030	Red Fox	GA	Gwinnett	Spleen	Neg	NA	NA			TN 21-26	H. canis	0	NA	NA	0
E22-029	Red Fox	GA	Gwinnett	Spleen	Neg	NA	NA			SC-1	H. americanum	0	2	1	3
E22-031	Red Fox	GA	Fulton	Spleen	Neg	NA	NA			SC-5	H. americanum	0	0	0	0
E21-055	Coyote	LA	Calcasieu	Spleen	H. americanum	NA	NA			SC-9	H. americanum	4	1	0	5
E21-066	Coyote	LA	Tensas	Spleen	H. americanum	NA	NA			SC-11	H. americanum	0	1	0	1
E21-069	Coyote	LA	Madison	Spleen	H. americanum	NA	NA			SC-17	H. americanum	2	1	10	13
E21-051	Coyote	LA	Rapides	Spleen	H. canis	NA	NA			NOID-2	H. americanum	1	0	0	1
E21-068	Coyote	LA	Winn	Spleen	H. canis	NA	NA
E21-048	Coyote	LA	Rapides	Spleen	Neg	NA	NA
E21-049	Coyote	LA	Madison	Spleen	Neg	NA	NA
E21-050	Coyote	LA	Condordia	Spleen	Neg	NA	NA
E21-052	Coyote	LA	Madison	Spleen	Neg	NA	NA
E21-054	Coyote	LA	Condordia	Spleen	Neg	NA	NA
E21-056	Coyote	LA	Madison	Spleen	Neg	NA	NA
E21-058	Coyote	LA	Tensas	Spleen	Neg	NA	NA
E21-059	Coyote	LA	Condordia	Spleen	Neg	NA	NA
E21-060	Coyote	LA	Ouachita	Spleen	Neg	NA	NA
E21-061	Coyote	LA	Madison	Spleen	Neg	NA	NA
E21-062	Coyote	LA	Tensas	Spleen	Neg	NA	NA
E21-063	Coyote	LA	Tensas	Spleen	Neg	NA	NA
E21-065	Coyote	LA	Catahoula	Spleen	Neg	NA	NA
E21-067	Coyote	LA	Tensas	Spleen	Neg	NA	NA
E21-070	Coyote	LA	Tensas	Spleen	Neg	NA	NA
E21-071	Coyote	LA	Tensas	Spleen	Neg	NA	NA
E21-073	Coyote	LA	Madison	Spleen	Neg	NA	NA
E21-074	Coyote	LA	Tensas	Spleen	Neg	NA	NA
E21-075	Coyote	LA	Condordia	Spleen	Neg	NA	NA
E21-077	Coyote	LA	Rapides	Spleen	Neg	NA	NA
E21-053	Gray Fox	LA	Madison	Spleen	Neg	NA	NA
E21-057	Red Fox	LA	Rapides	Spleen	H. canis	NA	NA
E22-291	Coyote	MD	Allegany	Spleen	Neg	NA	NA
E22-283	Red Fox	MD	Corroll	Spleen	Neg	NA	NA
E21-080	Coyote	NC		Spleen	H. canis	NA	NA
E21-081	Coyote	NC	Guilford	Spleen	Neg	NA	NA
E21-084	Coyote	NC	Guilford	Spleen	Neg	NA	NA
E21-078	Coyote	NC		Spleen	Neg	NA	NA
E21-082	Gray Fox	NC	Guilford	Spleen	Neg	NA	NA
E21-085	Gray Fox	NC	Guilford	Spleen	Neg	NA	NA
E21-079	Red Fox	NC		Spleen	Neg	NA	NA
E22-070	Coyote	PA	Lancaster	Spleen	H. canis	NA	NA
E22-019	Coyote	PA	Clinton	Spleen	H. canis	NA	NA
E22-020	Coyote	PA	Dauphin	Spleen	H. canis	NA	NA
E22-025	Coyote	PA	SE PA	Spleen	H. canis	NA	NA
E22-023	Coyote	PA	Clinton	Spleen	H. canis	NA	NA
E22-178	Coyote	PA	Clinton	Spleen	H. canis	NA	NA
E22-200	Coyote	PA	Sullivan	Spleen	H. canis	NA	NA
E22-021	Coyote	PA	Clinton	Spleen	Neg	NA	NA
E22-069	Coyote	PA	Lebanon	Spleen	Neg	NA	NA
E22-207	Coyote	PA	Tioga	Spleen	Neg	NA	NA
E22-037	Red Fox	PA	SE PA	Spleen	Neg	NA	NA
E22-054	Red Fox	PA	Lancaster	Spleen	Neg	NA	NA
E22-046	Red Fox	PA	Lancaster	Spleen	Neg	NA	NA
E22-056	Red Fox	PA	Lancaster	Spleen	Neg	NA	NA
E22-041	Red Fox	PA	Lancaster	Spleen	Neg	NA	NA
E22-057	Red Fox	PA	Lancaster	Spleen	Neg	NA	NA
E22-043	Red Fox	PA	Dauphin	Spleen	Neg	NA	NA
E22-064	Red Fox	PA	Dauphin	Spleen	Neg	NA	NA
E22-039	Red Fox	PA	Lancaster	Spleen	Neg	NA	NA
E22-187	Red fox	PA	Potter	Spleen	Neg	NA	NA
E22-174	Red fox	PA	Lancaster	Spleen	Neg	NA	NA
E22-173	Red Fox	PA	Lebanon	Spleen	Neg	NA	NA
E22-171	Red Fox	PA	Lebanon	Spleen	Neg	NA	NA
E22-165	Red Fox	PA	Bucks	Spleen	Neg	NA	NA
E22-170	Red Fox	PA	Lancaster	Spleen	Neg	NA	NA
E22-164	Red Fox	PA	Northampton	Spleen	Neg	NA	NA
E22-192	Red fox	PA	Lancaster	Spleen	Neg	NA	NA
E22-206	Red fox	PA	Lebanon	Spleen	Neg	NA	NA
E22-199	Red fox	PA	Lebanon	Spleen	Neg	NA	NA
E22-008	Red Fox	PA	Lebanon	Spleen	Neg	NA	NA
E22-051	Red Fox	PA	York	Spleen	H. canis	NA	NA
E22-062	Red Fox	PA	Lancaster	Spleen	H. canis	NA	NA
E22-044	Red Fox	PA	Lancaster	Spleen	H. canis	NA	NA
E22-067	Red Fox	PA	Lebanon	Spleen	H. canis	NA	NA
E22-042	Red Fox	PA	Lancaster	Spleen	H. canis	NA	NA
E22-068	Red Fox	PA	Lancaster	Spleen	H. canis	NA	NA
E22-038	Red Fox	PA	Lebanon	Spleen	H. canis	NA	NA
E22-066	Red Fox	PA	Lancaster	Spleen	H. canis	NA	NA
E22-007	Red Fox	PA	Chester	Spleen	H. canis	NA	NA
E22-169	Red Fox	PA	Lebanon	Spleen	H. canis	NA	NA
E22-167	Red Fox	PA	Lancaster	Spleen	H. canis	NA	NA
E22-183	Red fox	PA	Lebanon	Spleen	H. canis	NA	NA
E22-198	Red fox	PA	Lancaster	Spleen	H. canis	NA	NA
E22-196	Red fox	PA	Dauphin	Spleen	H. canis	NA	NA
E22-202	Red fox	PA	Lebanon	Spleen	H. canis	NA	NA
E22-179	Red fox	PA	Lancaster	Spleen	H. canis	NA	NA
E22-188	Red fox	PA	Dauphin	Spleen	H. canis	NA	NA
E22-017	Red Fox	PA	Lancaster	Spleen	Neg	NA	NA
E22-055	Red Fox	PA	Lancaster	Spleen	Neg	NA	NA
E22-059	Red Fox	PA	Lancaster	Spleen	Neg	NA	NA
E22-045	Red Fox	PA	Lancaster	Spleen	Neg	NA	NA
E22-047	Red Fox	PA	Lancaster	Spleen	Neg	NA	NA
E22-048	Red Fox	PA	Lancaster	Spleen	Neg	NA	NA
E22-053	Red Fox	PA	Lancaster	Spleen	Neg	NA	NA
E22-061	Red Fox	PA	Lancaster	Spleen	Neg	NA	NA
E22-040	Red Fox	PA	Lancaster	Spleen	Neg	NA	NA
E22-052	Red Fox	PA	Lancaster	Spleen	Neg	NA	NA
E22-058	Red Fox	PA	Dauphin	Spleen	Neg	NA	NA
E22-060	Red Fox	PA	Lancaster	Spleen	Neg	NA	NA
E22-049	Red Fox	PA	Lancaster	Spleen	Neg	NA	NA
E22-063	Red Fox	PA	Lancaster	Spleen	Neg	NA	NA
E22-065	Red Fox	PA	Lancaster	Spleen	Neg	NA	NA
E22-034	Red Fox	PA	Dauphin	Spleen	Neg	NA	NA
E22-035	Red Fox	PA	Lancaster	Spleen	Neg	NA	NA
E22-036	Red Fox	PA	Tioga	Spleen	Neg	NA	NA
E22-050	Red Fox	PA	Lancaster	Spleen	Neg	NA	NA
E22-015	Red Fox	PA	Lancaster	Spleen	Neg	NA	NA
E22-016	Red Fox	PA	Berks	Spleen	Neg	NA	NA
E22-010	Red Fox	PA	Lebanon	Spleen	Neg	NA	NA
E22-197	Red fox	PA	Lebanon	Spleen	Neg	NA	NA
E22-172	Red Fox	PA	Lancaster	Spleen	Neg	NA	NA
E22-166	Red Fox	PA	Dauphin	Spleen	Neg	NA	NA
E22-162	Red Fox	PA	Montgomery	Spleen	Neg	NA	NA
E22-168	Red Fox	PA	Lebanon	Spleen	Neg	NA	NA
E22-205	Red fox	PA	Lancaster	Spleen	Neg	NA	NA
E22-201	Red fox	PA	Lebanon	Spleen	Neg	NA	NA
E22-194	Red fox	PA	Lancaster	Spleen	Neg	NA	NA
E22-182	Red fox	PA	Lebanon	Spleen	Neg	NA	NA
E22-175	Red fox	PA	Lancaster	Spleen	Neg	NA	NA
E22-181	Red Fox	PA	Dauphin	Spleen	Neg	NA	NA
E22-203	Red fox	PA	Lancaster	Spleen	Neg	NA	NA
E22-208	Red fox	PA	Lancaster	Spleen	Neg	NA	NA
E22-204	Red fox	PA	Lebanon	Spleen	Neg	NA	NA
E22-195	Red fox	PA	Lebanon	Spleen	Neg	NA	NA
E22-193	Red fox	PA	Lancaster	Spleen	Neg	NA	NA
E22-186	Red fox	PA	Lancaster	Spleen	Neg	NA	NA
E22-185	Red fox	PA	Lancaster	Spleen	Neg	NA	NA
E22-177	Red fox	PA	Dauphin	Spleen	Neg	NA	NA
E22-176	Red fox	PA	Lebanon	Spleen	Neg	NA	NA
E22-184	Red fox	PA	Tioga	Spleen	Neg	NA	NA
E22-180	Red fox	PA	Lancaster	Spleen	Neg	NA	NA
E22-189	Red fox	PA	Dauphin	Spleen	Neg	NA	NA
CFC-1	Coyote	SC	McCormic	Blood	H. americanum	Neg	Neg
CFC-2	Coyote	SC	McCormic	Blood	H. americanum	NA	NA
CFC-4	Coyote	SC	McCormic	Blood	H. americanum	NA	NA
CFC-5	Coyote	SC	McCormic	Blood	H. americanum	Neg	Moderate
CFC-9	Coyote	SC	McCormic	Blood and heart	H. americanum	Moderate	Mild
CFC-10	Coyote	SC	McCormic	Blood	H. americanum	NA	NA
CFC-11	Coyote	SC	McCormic	Blood	H. americanum	Moderate	Neg
CFC-17	Coyote	SC	McCormic	Blood and heart	H. americanum	Moderate	Severe
CFC-31	Coyote	SC	McCormic	Blood	H. americanum	NA	NA
CFC-36	Coyote	SC	McCormic	Blood	H. americanum	NA	NA
CFC-37	Coyote	SC	McCormic	Blood	H. americanum	NA	NA
CFC-38	Coyote	SC	McCormic	Blood	H. americanum	NA	NA
CFC-45	Coyote	SC	McCormic	Blood	H. americanum	NA	NA
CFC-48	Coyote	SC	McCormic	Blood	H. americanum	NA	NA
CFC-49	Coyote	SC	McCormic	Blood	H. americanum	NA	NA
CFC-51	Coyote	SC	McCormic	Blood	H. americanum	NA	NA
CFC-52	Coyote	SC	McCormic	Blood	H. americanum and H. canis	NA	NA
CFC-53	Coyote	SC	McCormic	Blood	H. americanum	NA	NA
CMC-67	Coyote	SC	McCormic	Blood	H. americanum	NA	NA
CMC-70	Coyote	SC	McCormic	Blood	H. americanum	NA	NA
CFC-77	Coyote	SC	McCormic	Blood	H. americanum	NA	NA
CMC-86	Coyote	SC	McCormic	Blood	H. americanum	NA	NA
NOID-2	Coyote	SC	McCormic	Histology	H. americanum	Neg	Neg
CFC-73	Coyote	SC	McCormic	Blood	H. canis	NA	NA
CFC-3	Coyote	SC	McCormic	Blood	Neg	NA	NA
CFC-6	Coyote	SC	McCormic	Blood	Neg	NA	NA
CFC-8	Coyote	SC	McCormic	Blood	Neg	NA	NA
CFC-7	Coyote	SC	McCormic	Blood	Neg	Neg	Neg
CFC-12	Coyote	SC	McCormic	Blood	Neg	NA	NA
CFC-13	Coyote	SC	McCormic	Blood	Neg	NA	NA
CFC-15	Coyote	SC	McCormic	Blood	Neg	NA	NA
CFC-16	Coyote	SC	McCormic	Blood and heart	Neg	Neg	Neg
CFC-18	Coyote	SC	McCormic	Blood	Neg	NA	NA
CFC-19	Coyote	SC	McCormic	Blood	Neg	NA	NA
CFC-20	Coyote	SC	McCormic	Blood	Neg	NA	NA
CFC-21	Coyote	SC	McCormic	Blood	Neg	NA	NA
CFC-22	Coyote	SC	McCormic	Blood	Neg	NA	NA
CFC-23	Coyote	SC	McCormic	Blood	Neg	NA	NA
CFC-24	Coyote	SC	McCormic	Blood	Neg	NA	NA
CFC-25	Coyote	SC	McCormic	Blood	Neg	NA	NA
CFC-27	Coyote	SC	McCormic	Blood	Neg	NA	NA
CFC-28	Coyote	SC	McCormic	Blood	Neg	NA	NA
CFC-30	Coyote	SC	McCormic	Blood	Neg	NA	NA
CFC-32	Coyote	SC	McCormic	Blood	Neg	NA	NA
CFC-33	Coyote	SC	McCormic	Blood	Neg	NA	NA
CFC-34	Coyote	SC	McCormic	Blood	Neg	NA	NA
CFC-35	Coyote	SC	McCormic	Blood	Neg	NA	NA
CFC-41	Coyote	SC	McCormic	Blood	Neg	NA	NA
CFC-44	Coyote	SC	McCormic	Blood	Neg	NA	NA
CFC-55	Coyote	SC	McCormic	Blood	Neg	NA	NA
CFC-57	Coyote	SC	McCormic	Blood and heart	Neg	Neg	Neg
CFC-71	Coyote	SC	McCormic	Blood	Neg	NA	NA
CMC-72	Coyote	SC	McCormic	Blood and heart	Neg	Neg	Neg
CFC-74	Coyote	SC	McCormic	Blood	Neg	NA	NA
CFC-75	Coyote	SC	McCormic	Blood and heart	Neg	Neg	Neg
CFC-69	Coyote	SC	McCormic	Blood and heart	Neg	Mild	Severe
CFC-87	Coyote	SC	McCormic	Blood and heart	Neg	Neg	Neg
CFC-89	Coyote	SC	McCormic	Blood and heart	Neg	Neg	Neg
NOID-1	Coyote	SC	McCormic	Histology	Neg	Neg	Neg
TN Coyo-21	Coyote	TN	Campbell Co, TN	Blood and heart	Neg	Neg	Neg
TNCoyo-7	Coyote	TN		Blood	Neg	Neg	Neg
TN Coyo-10	Coyote	TN		Blood and heart	Neg	NA	Neg
TN Coyo-11	Coyote	TN		Blood and heart	Neg	NA	Neg
TNCoyo-1	Coyote	TN	Lat 36.23 Long -84.14	Blood	Neg	Neg	Neg
TNCoyo-2	Coyote	TN	Lat 36.23 Long -84.15	Blood	Neg	Neg	Neg
TNCoyo-3	Coyote	TN	Lat 36.23 Long -84.16	Blood	Neg	Neg	Neg
TNCoyo-4	Coyote	TN	Lat 36.38 Long -84.2	Blood	Neg	Moderate	Neg
TNCoyo-5	Coyote	TN	Lat 36.385 Long -84.2	Blood	Neg	Neg	Neg
TNCoyo-6	Coyote	TN	Knox Co, TN	Blood and heart	Neg	Neg	Neg
TN Coyo-8	Coyote	TN	Wayne Co, TN	Blood and heart	Neg	Neg	Neg
TN Coyo-9	Coyote	TN	Wayne Co, TN	Blood and heart	Neg	Neg	Neg
TN Coyo 21-108	Coyote	TN	Knox Co, TN	Blood and heart	Neg	Neg	Mild
TN Coyo-12	Coyote	TN	Knox Co, TN	Blood	Neg	Neg	Neg
TN Coyo-13	Coyote	TN	Knox Co, TN	Blood and heart	Neg	Neg	Neg
TN Coyo-14	Coyote	TN	Knox Co, TN	Blood and heart	Neg	Neg	Moderate
TN Coyo-15	Coyote	TN	Knox Co, TN	Blood and heart	Neg	Neg	Neg
TN Coyo-16	Coyote	TN	Campbell Co, TN	Blood and heart	Neg	Moderate	Neg
TN Coyo-17	Coyote	TN	Campbell Co, TN	Blood and heart	Neg	Moderate	Neg
TN Coyo-18	Coyote	TN	Campbell Co, TN	Blood and heart	Neg	Neg	Neg
TN Coyo-19	Coyote	TN	Campbell Co, TN	Blood and heart	Neg	Neg	Neg
TN Coyo-20	Coyote	TN	Campbell Co, TN	Blood and heart	Neg	Neg	Neg
TN Coyo-22	Coyote	TN	Campbell Co, TN	Blood and heart	Neg	Neg	Neg
TN Coyo-23	Coyote	TN	Campbell Co, TN	Blood and heart	Neg	Neg	Neg
TN Coyo-24	Coyote	TN	Knox Co, TN	Blood and heart	Neg	Neg	Neg
TN Coyo-25	Coyote	TN	Campbell Co, TN	Blood and heart	Neg	Neg	Neg
TN Coyo-26	Coyote	TN	Campbell Co, TN	Blood and heart	Neg	Neg	Neg
TN Coyo-27	Coyote	TN	Campbell Co, TN	Blood and heart	Neg	Neg	Neg
TN Coyo-28	Coyote	TN	Campbell Co, TN	Blood and heart	Neg	Neg	Neg
TN Coyo-29	Coyote	TN	Campbell Co, TN	Blood and heart	Neg	Mild	Neg
TN Coyo-30	Coyote	TN	Campbell Co, TN	Blood and heart	Neg	Neg	Neg
TN Coyo-31 (22-63)	Coyote	TN	Knox Co, TN	Blood and heart	Neg	Neg	Neg
Tn Coyo-32	Coyote	TN	Campbell Co, TN	Blood and heart	Neg	Neg	Neg
TN-33	Coyote	TN	Campbell Co, TN	Blood and heart	Neg	Neg	Neg
TN-34	Coyote	TN	Campbell Co, TN	Blood and heart	Neg	Neg	Neg
TN-35	Coyote	TN	Campbell Co, TN	Blood and heart	Neg	Neg	Neg
TN-36	Coyote	TN	Campbell Co, TN	Blood and heart	Neg	Neg	Neg
TN-37	Coyote	TN	Campbell Co, TN	Blood and heart	Neg	Neg	Mild
TN-38	Coyote	TN	Campbell Co, TN	Blood and heart	Neg	Neg	Neg
TN-39	Coyote	TN	Campbell Co, TN	Blood and heart	Neg	Neg	Neg
TN-40	Coyote	TN	Campbell Co, TN	Blood and heart	Neg	Neg	Neg
TN-41	Coyote	TN	Campbell Co, TN	Blood and heart	Neg	Mild	Neg
TN-42	Coyote	TN	Campbell Co, TN	Blood and heart	Neg	Neg	Neg
TN-43	Coyote	TN	Campbell Co, TN	Blood and heart	Neg	Neg	Neg
TN-44	Coyote	TN	Campbell Co, TN	Blood and heart	Neg	Neg	Neg
TN-45	Coyote	TN	Campbell Co, TN	Blood and heart	Neg	Neg	Neg
TN-46	Coyote	TN	Campbell Co, TN	Blood and heart	Neg	Neg	Neg
TN-47	Coyote	TN	Campbell Co, TN	Blood and heart	Neg	Neg	Neg
TN-48	Coyote	TN	Campbell Co, TN	Blood and heart	Neg	Neg	Neg
TN-49	Coyote	TN	Campbell Co, TN	Blood and heart	Neg	Neg	Neg
TN-50	Coyote	TN	Campbell Co, TN	Blood and heart	Neg	Neg	Neg
TN-51	Coyote	TN	Campbell Co, TN	Blood and heart	Neg	Neg	Neg
TN-52	Coyote	TN	Campbell Co, TN	Blood and heart	Neg	Neg	Neg
TN-53	Coyote	TN	Campbell Co, TN	Blood and heart	Neg	Neg	Neg
TN-54	Coyote	TN	Campbell Co, TN	Blood and heart	Neg	Neg	Neg
TN-55	Coyote	TN	Campbell Co, TN	Blood and heart	Neg	Mild	Neg
TN-56	Coyote	TN	Campbell Co, TN	Blood and heart	Neg	Neg	Neg
TN-57	Coyote	TN	Campbell Co, TN	Blood and heart	Neg	Neg	Neg
TN-58	Coyote	TN	Campbell Co, TN	Blood and heart	Neg	Neg	Neg
TN-59	Coyote	TN	Campbell Co, TN	Blood and heart	Neg	Neg	Neg
TN-60	Coyote	TN	Campbell Co, TN	Blood and heart	Neg	Neg	Neg
TN-61	Coyote	TN	Campbell Co, TN	Blood and heart	Neg	Neg	Neg
TN-62	Coyote	TN	Campbell Co, TN	Blood and heart	Neg	Neg	Neg
TN-63	Coyote	TN	Campbell Co, TN	Blood and heart	Neg	Neg	Neg
TN-64	Coyote	TN	Campbell Co, TN	Blood and heart	Neg	Neg	Neg
TN-65	Coyote	TN	Campbell Co, TN	Blood and heart	Neg	Neg	Neg
TN-66	Coyote	TN	Campbell Co, TN	Blood and heart	Neg	Neg	Neg
TN-67	Coyote	TN	Campbell Co, TN	Blood and heart	Neg	Neg	Neg
22-3	Gray Fox	TN	Knox	Heart	Neg	Neg	Neg
22-162	Gray Fox	TN	Knox	Blood and heart	Neg	Neg	Neg
21-241	Red Fox	TN	Knox	Heart	Neg	Neg	Neg
21-274	Red Fox	TN	Knox	Heart	Neg	Neg	Neg
21-26	Red Fox	TN	Knox	Heart	H. canis	NA	Severe
VAC-19	Coyote	VA	Lee	Blood and heart	H. canis	NA	NA
VAC-15	Coyote	VA	Lee	Blood and heart	Neg	Neg	Neg
VAC-20	Coyote	VA	Lee	Blood and heart	Neg	NA	NA
VAC-25	Coyote	VA	Lee	Blood and heart	Neg	NA	NA
VAC-8	Coyote	VA	Lee	Blood and heart	Neg	Neg	Neg
VAC-9	Coyote	VA	Lee	Blood and heart	Neg	Neg	Neg
VAC-10	Coyote	VA	Lee	Blood and heart	Neg	Neg	Neg
VAC-11	Coyote	VA	Lee	Blood and heart	Neg	Neg	Neg
VAC-12	Coyote	VA	Lee	Blood and heart	Neg	Neg	Neg
VAC-13	Coyote	VA	Lee	Blood and heart	Neg	Neg	Neg
VAC-21	Coyote	VA	Lee	Blood and heart	Neg	Neg	Neg
VAC-23	Coyote	VA	Lee	Blood and heart	Neg	NA	NA
VAC-24	Coyote	VA	Lee	Blood and heart	Neg	NA	NA
VAC-17	Red Fox	VA	Lee	Blood and heart	H. canis	NA	NA
VAC-22	Red Fox	VA	Lee	Blood and heart	H. canis	NA	NA
